# Supplementary material for: CEM500K, a large-scale heterogeneous unlabeled cellular electron microscopy image dataset for deep learning
Source: eLife. 2021 Apr 8;10:e65894. doi: 10.7554/eLife.65894 (PMC8032397; doi:10.7554/eLife.65894)
Supplement: Source data 2. [file elife-65894-data2.zip]

Archive with 8 entries (8 files):
- Fig1a-c_source_data.xlsx
- __MACOSX/._Fig1a-c_source_data.xlsx
- Fig2c-e_Table1_source_data.xlsx
- __MACOSX/._Fig2c-e_Table1_source_data.xlsx
- Fig4a_Table2_source_data.xlsx
- __MACOSX/._Fig4a_Table2_source_data.xlsx
- Fig4d_source_data.xlsx
- __MACOSX/._Fig4d_source_data.xlsx
